# Supplementary material for: Epidermal Growth Factor Receptor Targeting in Colorectal Carcinoma: Antibodies and Patient-Derived Organoids as a Smart Model to Study Therapy Resistance
Source: Int J Mol Sci. 2024 Jun 28;25(13):7131. doi: 10.3390/ijms25137131 (PMC11241078; doi:10.3390/ijms25137131)
Supplement: Supplementary file 1 [file ijms-25-07131-s001.zip]

Archive with 1 entries (1 files):
- ijms-3069429-supplementary.xlsx
