# Supplementary material for: Epidermal Growth Factor Receptor Targeting in Colorectal Carcinoma: Antibodies and Patient-Derived Organoids as a Smart Model to Study Therapy Resistance
Source: Int J Mol Sci. 2024 Jun 28;25(13):7131. doi: 10.3390/ijms25137131 (PMC11241078; doi:10.3390/ijms25137131)
Supplement: Supplementary file 1 [file ijms-25-07131-s001.zip › ijms-3069429-supplementary.xlsx]

## Sheet: MDPI Review Table
NCT Number	Study Title	Study Status	Conditions	Interventions	Sponsor	Study Type
			Table 1. Selection of clinical trials with the use of liquid biobsy to evaluate the response to therapy and the generation of resistance.
NCT04776655	Study in mCRC Patients RAS/BRAF wt Tissue and RAS Mutated LIquid BIopsy to Compare FOLFIRI Plus CetuxiMAb or BevacizumaB	UNKNOWN	Colorectal Cancer|Metastatic Colorectal Cancer|RAS Mutation	DRUG: Bevacizumab|DRUG: Cetuximab|DRUG: 5-FU|DRUG: Irinotecan|DRUG: Calcium levofolinate	Azienda UnitÃ Sanitaria Locale Reggio Emilia	INTERVENTIONAL
NCT04232891	Early Detection of Relapses in Stage IV Colorectal Cancer Patients	UNKNOWN	Metastatic Colorectal Cancer	DIAGNOSTIC_TEST: liquid biopsy	Fondazione del Piemonte per l'Oncologia	OBSERVATIONAL
NCT03751176	Second-line FOLFIRI + Panitumumab in Subjects With Wild Type RAS Metastatic Colorectal	UNKNOWN	Colorectal Cancer Metastatic	DRUG: Panitumumab|DRUG: Irinotecan|DRUG: Folinic acid|DRUG: 5-FU	Grupo Espanol Multidisciplinario del Cancer Digestivo	INTERVENTIONAL
NCT04425239	Intermittent or Continuous Panitumumab Plus FOLFIRI for RAS/B-RAF Wild-type Metastatic Colorectal Cancer	COMPLETED	Colorectal Cancer Stage IV	DRUG: Panitumumab|DRUG: Panitumumab	National Cancer Institute, Naples	INTERVENTIONAL
NCT03227926	Rechallenge With Panitumumab Driven by RAS Dynamic of Resistance	COMPLETED	Colorectal Cancer	DRUG: Panitumumab 20 MG/ML Intravenous Solution [VECTIBIX]|DIAGNOSTIC_TEST: Molecular Screening	Fondazione del Piemonte per l'Oncologia	INTERVENTIONAL
NCT04854213	PRELUDE-1 (Prospective Evaluation of Radiotherapy-induced Biologic Effects in Colorectal Cancer Oligometastatic Patients With LUng-limited Disease: Evolution of Cancer Genetics and Regulatory Immune Cells)	RECRUITING	Colorectal Cancer Metastatic	DEVICE: Stereotactic Body Radiation Therapy (SBRT)	National Cancer Institute, Naples	INTERVENTIONAL
NCT04554836	MoLiMoR - A Study With FOLFIRI-based First-line Therapy With or Without Intermittent Cetuximab	ACTIVE_NOT_RECRUITING	Adenocarcinoma of the Colon|Adenocarcinoma of the Rectum	DRUG: Cetuximab|OTHER: FOLFIRI	TheraOp	INTERVENTIONAL
NCT04279509	Selecting Chemotherapy With High-throughput Drug Screen Assay Using Patient Derived Organoids in Patients With Refractory Solid Tumours (SCORE)	UNKNOWN	Organoids|HNSCC|Epithelial Ovarian Cancer|Colorectal Cancer	PROCEDURE: Tumor Core Biopsy|PROCEDURE: Blood sampling	National University Hospital, Singapore	INTERVENTIONAL
NCT05312398	CAPRI 2 GOIM Study: Investigate the Efficacy and Safety of a Bio-marker Driven Cetuximab-based Treatment Regimen	ACTIVE_NOT_RECRUITING	Metastatic Colorectal Adenocarcinoma	DRUG: Cetuximab|DRUG: FOLFIRI|DRUG: FOLFOX regimen|DRUG: Irinotecan	University of Campania "Luigi Vanvitelli"	INTERVENTIONAL
NCT04735900	lead-in FOLICOLOR Trial: Following Therapy Response Through Liquid Biopsy in Metastatic Colorectal Cancer Patients	UNKNOWN	Metastatic Colorectal Cancer	PROCEDURE: Liquid biopsy sampling	University Hospital, Antwerp	INTERVENTIONAL
NCT03563651	Collection of Blood, Urine, and Stool to Monitor MetastaticColorectal Cancers	COMPLETED	Stage III Colorectal Cancer AJCC v8|Stage IIIA Colorectal Cancer AJCC v8|Stage IIIB Colorectal Cancer AJCC v8|Stage IIIC Colorectal Cancer AJCC v8|Stage IV Colorectal Cancer AJCC v8|Stage IVA Colorectal Cancer AJCC v8|Stage IVB Colorectal Cancer AJCC v8|Stage IVC Colorectal Cancer AJCC v8	PROCEDURE: Biopsy|PROCEDURE: Biospecimen Collection|OTHER: Laboratory Biomarker Analysis|OTHER: Questionnaire Administration	University of Southern California	OBSERVATIONAL
NCT03401957	The Emergence of RAS Mutations in Metastatic Colorectal Cancer Patients Receiving Cetuximab Treatment	UNKNOWN	Colorectal Cancer|Drug Resistance|Mass Spectrometry|RAS-RAF Pathway Deregulation	DRUG: Cetuximab|DIAGNOSTIC_TEST: liquid biopsy	National Health Research Institutes, Taiwan	OBSERVATIONAL
NCT03765736	Genetic Testing in Screening Patients With Metastatic or Unresectable Colon or Rectal Cancer for a COLOMATE Trial	TERMINATED	Metastatic Colon Adenocarcinoma|Metastatic Rectal Adenocarcinoma|Stage III Colon Cancer AJCC v8|Stage III Rectal Cancer AJCC v8|Stage IIIA Colon Cancer AJCC v8|Stage IIIA Rectal Cancer AJCC v8|Stage IIIB Colon Cancer AJCC v8|Stage IIIB Rectal Cancer AJCC v8|Stage IIIC Colon Cancer AJCC v8|Stage IIIC Rectal Cancer AJCC v8|Stage IV Colon Cancer AJCC v8|Stage IV Rectal Cancer AJCC v8|Stage IVA Colon…	OTHER: Genetic Testing	Academic and Community Cancer Research United	OBSERVATIONAL
NCT06111105	Clinical Validation and Benchmarking of Top Performing ctDNA Diagnostics - Colorectal Cancer	RECRUITING	Colorectal Cancer Stage III|Liver Metastasis Colon Cancer	Intervention not perfomed with curative intent	Claus Lindbjerg Andersen	OBSERVATIONAL
NCT02792478	Determination of RAS Mutation Status in Liquid Biopsies in Subjects With RAS Wild-type.PERSEIDA Study	COMPLETED	RAS Wild Type mCRC	Intervention not perfomed with curative intent	Amgen	OBSERVATIONAL

## Sheet: ctg-studies
NCT Number	Study Title	Study URL	Acronym	Study Status	Conditions	Interventions	Primary Outcome Measures	Secondary Outcome Measures	Sponsor	Phases	Enrollment	Study Type	Study Design
NCT05708599	A Study to Compare Tissue and Liquid Biopsies in People With Different Types of Cancer	https://clinicaltrials.gov/study/NCT05708599		RECRUITING	Non-Small-Cell Lung Carcinoma|Colorectal Cancer|Pancreatic Ductal Adenocarcinoma	DIAGNOSTIC_TEST: Liquid biopsy	Mean variant allele frequency (VAF) of mutations in circulating tumour Desoxyribonucleic acid (ctDNA) samples over the timescale of the patient's treatment course, up to 5 years	Tumour growth/tumour marker changes for each therapeutic treatment regimen at each biopsy sampling time point as compared to baseline, up to 5 years|Correlation of Kirsten rat sarcoma viral oncogene homolog (KRAS) mutation status and objective response, up to 5 years	Boehringer Ingelheim	NA	180	INTERVENTIONAL	Allocation: NA|Intervention Model: SINGLE_GROUP|Masking: NONE|Primary Purpose: BASIC_SCIENCE
NCT06342401	Early Onset Colorectal Cancer Detection	https://clinicaltrials.gov/study/NCT06342401	ENCODE	RECRUITING	Colorectal Cancer|Colorectal Neoplasms|Colorectal Adenocarcinoma|Colorectal Cancer Stage I|Colorectal Cancer Stage IV|Colorectal Cancer Stage II|Colorectal Cancer Stage III|Colorectal Neoplasms Malignant	DIAGNOSTIC_TEST: ENCODE	Sensitivity, True Positive Rate: the probability of a positive test result, conditioned on the individual truly being positive, Through study completion, an average of 1 year	Specificity, True Negative Rate: the probability of a negative test result, conditioned on the individual truly being negative, Through study completion, an average of 1 year|Proportion of correct predictions (true positives and true negatives) among the total cases (i.e., accuracy), A measure of trueness: proportion of correct predictions (both true positives and true negatives) among the total …	City of Hope Medical Center		400	OBSERVATIONAL	Observational Model: |Time Perspective: p
NCT04566614	Preventing Viral Pandemic Associated Risk of Cancer Death Using Less Invasive Diagnostic Tests- Liquid Biopsies	https://clinicaltrials.gov/study/NCT04566614	PREVAILctDNA	RECRUITING	Neoplasm, Colorectal|Neoplasm of Lung|Neoplasm, Bladder|Neoplasms Pancreatic|Biliary Tract Neoplasms|Gastro Intestinal Stromal Tumour	OTHER: ctDNA blood sampling	ctDNA detection rate within different cancer types (and overall), The primary endpoint, ctDNA detection rate, overall and within different cancer types will be presented as a proportion of patients with a positive ctDNA test out of those tested, with 90% confidence intervals, Throughout study completion, up to one year|PREVAIL ctDNA Part 2 Study, Primary end point, Proportion of patients with det…	Proportion of patients with a positive ctDNA result which identified a diagnosis and/or commenced treatment, All secondary endpoints will be analysed in the patients diagnosed with suspected cancer, i.e. positive ctDNA result, unless stated. They will also be presented overall and by cancer type. The proportion of patients with positive ctDNA result which identified a diagnosis and/or commenced t…	Royal Marsden NHS Foundation Trust		294	OBSERVATIONAL	Observational Model: |Time Perspective: p
NCT06287814	French Assessment of MRD by Liquid Biopsies in Stage III CRC Patients (FRENCH.MRD.CRC)	https://clinicaltrials.gov/study/NCT06287814		NOT_YET_RECRUITING	Colorectal Cancer|Stage III Colon Cancer|Minimal Residual Disease|Liquid Biopsy	BIOLOGICAL: Blood sample/lliquid biopsy	3-year disease-free survival (DFS), Disease-free survival was defined as the time between the date of the baseline blood sampling/inclusion\] and the date of the first event among or recurrence or death from any cause., 3 years after end of recruitment	Sensitivity (Se) of the ctDNA diagnostics, Sensitivity (Se) of the ctDNA diagnostics is calculated in subjects with a 3-year recurrence: Se = TP/(TP+FN) (a positive reference test), 3 years after end of recruitment|Specificity (Sp) of the ctDNA diagnostics, Specificity (Sp) of the ctDNA diagnostics is calculated in subjects without a 3-year recurrence : Sp = TN/(TN+FP) (a negative reference test)…	University Hospital, Montpellier		70	OBSERVATIONAL	Observational Model: |Time Perspective: p
NCT04259944	Post-surgical Liquid Biopsy-guided Treatment of Stage III and High-risk Stage II Colon Cancer Patients: the PEGASUS Trial	https://clinicaltrials.gov/study/NCT04259944		ACTIVE_NOT_RECRUITING	Colon Cancer	DRUG: CAPOX|DRUG: Capecitabine|DRUG: FOLFIRI	Number of post-surgery and post-adjuvant false negative cases after a double ctDNA-negative detection, Cases that become positive at subsequent interventional LB or that experience radiological relapse, 2 years	Disease-Free Survival (DFS), 2 & 3 years|Overall Survival (OS), 5 years|Safety and tolerability according to CTCAE version 5.0, 2 years|Assessment of QLQ-C30 and CR-29 EORTC questionnaires, 2 years|Number of patients experiencing ctDNA seroconversion (i.e. ctDNA+ that become ctDNA-) after any chemotherapy regimen remaining disease free, 2 & 3 years	IFOM ETS - The AIRC Institute of Molecular Oncology	PHASE2	140	INTERVENTIONAL	Allocation: NA|Intervention Model: SINGLE_GROUP|Masking: NONE|Primary Purpose: TREATMENT
NCT06342440	Early Detection of Advanced Adenomas and Colorectal Cancer	https://clinicaltrials.gov/study/NCT06342440	AACRC	RECRUITING	Colorectal Cancer|Colorectal Neoplasms|Colorectal Polyp|Colorectal Adenocarcinoma|Colorectal Disorders|Colorectal Dysplasia|Colorectal Cancer Stage I|Colorectal Cancer Stage II|Colorectal Cancer Stage III|Colorectal Cancer Stage IV|Colorectal Neoplasms Malignant|Colorectal Serrated Adenocarcinoma|Colorectal Adenoma With Severe Dysplasia|Colorectal Adenoma With Mild Dysplasia|Colorectal Adenoma Wi…	DIAGNOSTIC_TEST: DENEB	Sensitivity, True positive rate: the probability of a positive test result, conditioned on the individual truly being positive, Through study completion, an average of 1 year	Specificity, True negative rate: the probability of a negative test result, conditioned on the individual truly being negative, Through study completion, an average of 1 year|Proportion of correct predictions (true positives and true negatives) among the total number of cases (i.e., accuracy), A measure of trueness: proportion of correct predictions (both true positives and true negatives) among …	City of Hope Medical Center		2000	OBSERVATIONAL	Observational Model: |Time Perspective: p
NCT04704960	CirculAting Tumor DNA in Patients DIagnosed With Lung Metastasis From Colorectal Cancer: candiDate Selection for Local AblaTive thErapy	https://clinicaltrials.gov/study/NCT04704960	CANDIDATE	UNKNOWN	Colorectal Cancer|Lung Metastases	OTHER: Diagnostic Test: liquid biopsy	correlation between circulating tumor DNA (ctDNA) before and after local treatment (surgery or radiation) and recurrence of lung metastases from colorectal cancer, The investigations investigate whether ctDNA changes and f/u ctDNA fraction after local treatment (surgery or radiation) can be useful as markers to predict the outcome of local treatments., about 6 month but additional extension for p…	mutations related to target drug, The investigations check for target drug related mutations from mutation profiling of ctDNA., about 6 month but additional extension for patients with relapse after local treatment	Yonsei University		400	OBSERVATIONAL	Observational Model: |Time Perspective: p
NCT06307938	Circulating Tumor DNA in Patients Summoned for Colonoscopy; - a Liquid Biopsy for Detection, Characterization, Individualized Treatment and Follow-up of Colorectal Cancer	https://clinicaltrials.gov/study/NCT06307938	CoLiQ	NOT_YET_RECRUITING	Colorectal Cancer|Colorectal Adenoma	DIAGNOSTIC_TEST: liquid biopsy	Colorectal cancer, Colorectal cancer at histology following colonoscopy, evaluated within 3 months after colonoscopy|Colorectal adenoma, Colorectal adenoma at histology following colonoscopy, evaluated within 3 months after colonoscopy|Inflammatory bowel disease, Inflammatory bowel disease at histology following colonoscopy, evaluated within 3 months after colonoscopy	Recurrence, Recurrence of colorectal cancer among patients treated curatively., Within 5 years following treatment with curative intent for colorectal cancer|Death, Death among patients with colorectal cancer, Within 5 years following diagnosis of colorectal cancer|Treatment response, Treatment response among colorectal cancer patients as measured by todays standards of follow-up (CEA, CT-scans, …	Helse Nord-TrÃ¸ndelag HF		3000	OBSERVATIONAL	Observational Model: |Time Perspective: p
NCT05935384	SIBYL: obServation of Therapy Response With lIquid BiopsY evaLuation	https://clinicaltrials.gov/study/NCT05935384		RECRUITING	Non-small Cell Lung Cancer|Colorectal Cancer|Breast Cancer	DIAGNOSTIC_TEST: Guardant360	Sensitivity of ctDNA to Detect Disease Progression, The Primary Endpoint, sensitivity of ctDNA to detect disease progression, will be evaluated from all eligible subjects within the primary study cohorts (breast cancer, NSCLC, or CRC), 6 years	RECIST Response, RECIST v1.1 response: defined as the tumor response to treatment as measured by restaging scans in subjects who have increasing or decreasing ctDNA quantities before the time of scan and correlating this change with the clinical response, 6 years|Progression-Free Survival (PFS), PFS: defined as the quantitative changes in ctDNA that correlate or associate with participant's progr…	Guardant Health, Inc.		440	OBSERVATIONAL	Observational Model: |Time Perspective: p
NCT04776655	Study in mCRC Patients RAS/BRAF wt Tissue and RAS Mutated LIquid BIopsy to Compare FOLFIRI Plus CetuxiMAb or BevacizumaB	https://clinicaltrials.gov/study/NCT04776655	LIBImAb	UNKNOWN	Colorectal Cancer|Metastatic Colorectal Cancer|RAS Mutation	DRUG: Bevacizumab|DRUG: Cetuximab|DRUG: 5-FU|DRUG: Irinotecan|DRUG: Calcium levofolinate	Progression free survival (PFS) in patients with RASmut at liquid biopsy and RASwt on tissue., The primary objective of the study is to assess whether the combination of bevacizumab plus chemotherapy is superior to cetuximab plus chemotherapy in terms of progression free survival (PFS) in patients with RASmut at liquid biopsy and RASwt on tissue., From the date of randomization to the date of fir…	Overall survival (OS), Overall survival (OS) defined as the time from start of treatment to the date of death for any cause or, for living patients, the date of last contact., up to 36 months|Objective response rate (ORR), Objective Response Rate (ORR), defined as the percentage of patients with a complete (CR) or partial response (PR) as best response during treatment as determined by RECIST 1.1…	Azienda UnitÃ Sanitaria Locale Reggio Emilia	PHASE3	280	INTERVENTIONAL	Allocation: RANDOMIZED|Intervention Model: PARALLEL|Masking: NONE|Primary Purpose: TREATMENT
NCT05875584	Exploratory Study of a Novel Based rbcDNA Liquid Biopsy Technique for Colorectal Cancer Early Detection	https://clinicaltrials.gov/study/NCT05875584		COMPLETED	Colorectal Cancer|Adenomatous Polyps|Adenoma|Advanced Adenoma	DIAGNOSTIC_TEST: rbcDNA test	Evaluating the sensitivity, specificity, and accuracy of rbcDNA in colorectal cancer screening, A diagnostic colonoscopy procedure is the reference method. Lesions will be confirmed as malignant by histopathologic examination. The rbcDNA test was deployed to a composite score. The tests were processed independently of colonoscopy procedure., Through study completionï¼Œan average of 1 year	Sensitivity of the rbcDNA screening test with comparison to FIT, with respect to advanced adenoma (AA) and CRC, A diagnostic colonoscopy procedure is the reference method. Lesions will be confirmed as malignant by histopathologic examination. The rbcDNA and FIT test were performed., Through study completionï¼Œan average of 1 year	Second Affiliated Hospital, School of Medicine, Zhejiang University		598	OBSERVATIONAL	Observational Model: |Time Perspective: p
NCT06287723	French Assessment of MRD by Liquid Biopsies in Colorectal With Liver Metastasis Patients (FRENCH.MRD.CRLM)	https://clinicaltrials.gov/study/NCT06287723		NOT_YET_RECRUITING	Colorectal Cancer|Liver Metastases|Stage IV Colorectal Cancer|Minimal Residual Disease|Liquid Biopsy|ctDNA	BIOLOGICAL: Blood sample/Liquid biopsy	3-year disease free survival, Disease-free survival was defined as the time between the date of the baseline blood sampling/inclusion and the date of the first event among or recurrence or death from any cause., 3-year after the end of inclusion	Sensitivity (Se) of the ctDNA diagnostics, Sensitivity (Se) of the ctDNA diagnostics is calculated in subjects with a 3-year recurrence: Se = TP/(TP+FN) (a positive reference test), 3 years after the end of inclusion|Specificity (Sp) of the ctDNA diagnostics, Specificity (Sp) of the ctDNA diagnostics is calculated in subjects without a 3-year recurrence: Sp = TN/(TN+FP) (a negative reference test…	University Hospital, Montpellier		30	OBSERVATIONAL	Observational Model: |Time Perspective: p
NCT05366881	cfDNA Assay Prospective Observational Validation for Early Cancer Detection and Minimal Residual Disease	https://clinicaltrials.gov/study/NCT05366881	CAMPERR	RECRUITING	Brain Cancer|Breast Cancer|Bladder Cancer|Cervical Cancer|Colorectal Cancer|Endometrial Cancer|Esophageal Cancer|Stomach Cancer|Head and Neck Cancer|Hepatobiliary Cancer|Leukemia|Lung Cancer|Lymphoma|Multiple Myeloma|Ovarian Cancer|Pancreatic Cancer|Prostate Cancer|Renal Cancer|Sarcoma|Thyroid Cancer		Detection of cancer, Differentiation of cancer signals from cases and non-cancer signals from controls based on analysis of cfDNA using the genome-wide methylome enrichment platform, 24 months	Detection of specific cancer types, Differentiation of cancer signals from cases with a specific cancer type and non-cancer signals from controls based on analysis of cfDNA using the genome-wide methylome enrichment platform, 24 months|Tissue of origin, Identification of the correct tissue of origin (as determined by clinical diagnosis) for cancer cases based on analysis of cfDNA using the genome…	Adela, Inc		7000	OBSERVATIONAL	Observational Model: |Time Perspective: p
NCT04232891	Early Detection of Relapses in Stage IV Colorectal Cancer Patients	https://clinicaltrials.gov/study/NCT04232891	REDCLOUD	UNKNOWN	Metastatic Colorectal Cancer	DIAGNOSTIC_TEST: liquid biopsy	relapse rate in MRD+ patients, Percentage of patients with MRD (minimal residual disease) with documented relapse. MRD is defined as detection, through liquid biopsy, of any of the molecular alterations evaluated in any plasma sample drawn within 40 days from surgery., immediately surgery and up to 2 years after surgery|relapse rate in MRD- patients, Percentage of patients with no MRD (minimal re…	minimal residual disease detection rate, percentage of patients with detectable MRD (minimal residual disease) defined as detection, through liquid biopsy, of any of the molecular alterations evaluated in any plasma sample drawn within 40 days from surgery., up to 40 days after surgery	Fondazione del Piemonte per l'Oncologia		141	OBSERVATIONAL	Observational Model: |Time Perspective: p
NCT03751176	Second-line FOLFIRI + Panitumumab in Subjects With Wild Type RAS Metastatic Colorectal	https://clinicaltrials.gov/study/NCT03751176	BEYOND	UNKNOWN	Colorectal Cancer Metastatic	DRUG: Panitumumab|DRUG: Irinotecan|DRUG: Folinic acid|DRUG: 5-FU	Progression-free survival at 6 months, The proportion of subjects progression free at 6 months, 6 months after inclusion	Progression-free survival (PFS), Time from randomization to progression or death (Kaplan-Meier estimate), 38 months|Overall response rate (ORR), Proportion of subjects with an objective response (complete or partial response) per RECIST 1.1 criteria, 38 months|Overall survival (OS), Time from randomization to the date of death, with participants alive or lost to follow-up at the analysis data cut…	Grupo Espanol Multidisciplinario del Cancer Digestivo	PHASE2	31	INTERVENTIONAL	Allocation: RANDOMIZED|Intervention Model: PARALLEL|Masking: NONE|Primary Purpose: TREATMENT
NCT04425239	Intermittent or Continuous Panitumumab Plus FOLFIRI for RAS/B-RAF Wild-type Metastatic Colorectal Cancer	https://clinicaltrials.gov/study/NCT04425239	IMPROVE	COMPLETED	Colorectal Cancer Stage IV	DRUG: Panitumumab|DRUG: Panitumumab	Progression-free Survival, Progression Free Survival on treatment (PFSOT) is defined as the time from randomization to the first objective disease progression documented in patients undergoing treatment cycle (objective disease progression during treatment free intervals are excluded) or death due to any cause, whichever occurs first., up to 1 year last patients randomized	Overall Survival (OS), Overall Survival is defined as the time from randomization to the date of death, up to 1 year last patients randomized	National Cancer Institute, Naples	PHASE2	151	INTERVENTIONAL	Allocation: RANDOMIZED|Intervention Model: PARALLEL|Masking: NONE|Primary Purpose: TREATMENT
NCT03594448	Detection of MSI in Circulating Tumor DNA of Colorectal Carcinoma Patients	https://clinicaltrials.gov/study/NCT03594448		RECRUITING	Microsatellite Instability|Colorectal Cancer Stage IV	PROCEDURE: Specimen Collection|PROCEDURE: Serial Liquid Biopsy	Correlation between presence of MSI present in circulating tumor DNA versus in primary tumor specimens, MSI testing distinguishes between tumors into one of 3 phenotypic categories: MSI-High (MSI-H) is reported when \> 30% of biomarkers show instability; Microsatellite stable (MSS) is reported in the absence of instability. The third category, MSI-Low (MSI-L) is diagnostically equivalent to MSS, …		University of Southern California		35	OBSERVATIONAL	Observational Model: |Time Perspective: p
NCT06036563	Prospective Screening and Differentiating Common Cancers Using Peripheral Blood Cell-Free DNA Sequencing	https://clinicaltrials.gov/study/NCT06036563		RECRUITING	Cancer Diagnosis|LungCancer|Gastric Cancer|Liver Cancer|Colorectal Cancer|Esophagus Cancer|Breast Cancer|Pancreas Cancer		diagnostic accuracy, This refers to the ability of the test (peripheral blood cell-free DNA sequencing) to correctly classify individuals into the categories of having or not having the disease. It is a measure of the test's overall effectiveness. The reference test is histological test for cancers or one-year follow-up for non-cancers., Immediately after test completion|sensitivity, This is the …		Air Force Military Medical University, China		3200	OBSERVATIONAL	Observational Model: |Time Perspective: p
NCT03227926	Rechallenge With Panitumumab Driven by RAS Dynamic of Resistance	https://clinicaltrials.gov/study/NCT03227926	CHRONOS	COMPLETED	Colorectal Cancer	DRUG: Panitumumab 20 MG/ML Intravenous Solution [VECTIBIX]|DIAGNOSTIC_TEST: Molecular Screening	Overall response rate (ORR) to panitumumab according to RECIST v1.1., Main objective of the study is the evaluation of objective response rate according to RECIST 1.1 criteria, Tumor assessments every 8 weeks from date of enrollment until the date of first documented progression or date of death from any cause, whichever came first, assessed up to 48 months	Progression Free Survival, PFS is defined as the time from first treatment to the time of disease progression, every 2 weeks from date of enrollment until the date of first documented progression or date of death from any cause, whichever came first, assessed up to 48 months|Overall Survival, OS is defined as the length of time from the start of treatment to death from any cause, every 2 weeks fr…	Fondazione del Piemonte per l'Oncologia	PHASE2	32	INTERVENTIONAL	Allocation: NON_RANDOMIZED|Intervention Model: SEQUENTIAL|Masking: NONE|Primary Purpose: TREATMENT
NCT03476122	Clinical Application of an Automated Liquid Biopsy Platform for Early Detection of Colorectal Cancer	https://clinicaltrials.gov/study/NCT03476122		UNKNOWN	Colo-rectal Cancer		Detection of circulating tumor cells, Prior to treatment or colonoscopy		CellMaxLife		750	OBSERVATIONAL	Observational Model: |Time Perspective: p
NCT04854213	PRELUDE-1 (Prospective Evaluation of Radiotherapy-induced Biologic Effects in Colorectal Cancer Oligometastatic Patients With LUng-limited Disease: Evolution of Cancer Genetics and Regulatory Immune Cells)	https://clinicaltrials.gov/study/NCT04854213	PRELUDE-1	RECRUITING	Colorectal Cancer Metastatic	DEVICE: Stereotactic Body Radiation Therapy (SBRT)	To assess the efficacy of SBRT in inducing a regressive genetic trajectory of KRAS gene (evaluated by NGS technique) after SBRT treatment., A genetic regressive trajectory is defined as KRAS mutated (any mutation) before SBRT and wild-type after SBRT (mutKRAS before SBRTâ†’wtKRAS after SBRT). The sample size of the study is planned on this genetic trajectory, assuming a frequency of the phenomeno…	To evaluate the response according to Response Evaluation Criteria In Solid Tumors (RECIST) criteria, version 1.1 including any eventual abscopal effect., Up to 24 months after the end of RT|To evaluate the responses' duration (measured from the time of documented objective response until documented tumor progression)., Up to 24 months after the end of RT|To evaluate the progression-free (PFS) su…	National Cancer Institute, Naples	NA	25	INTERVENTIONAL	Allocation: NA|Intervention Model: SINGLE_GROUP|Masking: NONE|Primary Purpose: OTHER
NCT04323813	"High Levels of EMT-TFs for the Diagnosis of Colorectal Cancer (CRC)"	https://clinicaltrials.gov/study/NCT04323813		UNKNOWN	Colorectal Cancer	DIAGNOSTIC_TEST: Liquid biopsy	Assessments of diagnosis of CRC by EMT-TF mRNA levels in blood, To determine the stage, the remission or the progression of a colorectal cancer in a colorectal cancer affected subject not administered with an appropriate antitumor treatment (e.g., neo-adjuvant therapy) comprising the step of assaying a biological sample from said subject for the presence of a panel of mRNAs encoding for transcrip…	Prediction of prognosis of CRC by EMT-TF mRNA levels in blood, To identify biomarkers suitable for the selection of CRC patients amenable of responsiveness to medical and surgical treatment., Analysis at least: 7-15 days from surgery (T1), 30 days (T2) from surgery, 6 months (T3) from surgery, 1 year (T4) from surgery	Istituto Clinico Humanitas		900	OBSERVATIONAL	Observational Model: |Time Perspective: p
NCT04554836	MoLiMoR - A Study With FOLFIRI-based First-line Therapy With or Without Intermittent Cetuximab	https://clinicaltrials.gov/study/NCT04554836		ACTIVE_NOT_RECRUITING	Adenocarcinoma of the Colon|Adenocarcinoma of the Rectum	DRUG: Cetuximab|OTHER: FOLFIRI	Progression free survival (PFS), Evaluation of efficacy in terms of progression free survival (PFS), From date of randomization up to 24 months	Overall survival (OS), In experimental and control arms, From date of randomization up to 24 months.|Time to failure of treatment strategy (TFTS), In experimental and control arms, After randomization up to 24 months.|PFS (progression free survival) rate, In experimental and control arms, 1 year after date of randomization|Depth of response, In terms of reduction of tumor mass in experimental and…	TheraOp	PHASE2	144	INTERVENTIONAL	Allocation: RANDOMIZED|Intervention Model: PARALLEL|Masking: NONE|Primary Purpose: TREATMENT
NCT04385316	Clinical Study of Gastric Cancer, Colorectal Cancer and Bladder Cancer Based on Liquid Biopsy	https://clinicaltrials.gov/study/NCT04385316		UNKNOWN	Gastric Cancer|Colorectal Cancer|Bladder Cancer	DIAGNOSTIC_TEST: DNA extraction of samples and high-throughput sequencing of small panels|DIAGNOSTIC_TEST: DNA extraction of samples and high-throughput sequencing of small panels|DIAGNOSTIC_TEST: DNA extraction of samples and high-throughput sequencing of small panels	DNA extraction of tumer tissue samples and high-throughput sequencing, Preliminary exploration of tumor related mutation spectrum in different patients by gene sequencing, 2019.9-2019.6	DNA extraction of tumer tissue samples, blood tissue and urine samples and high-throughput sequencing, To evaluate the consistency of peripheral blood ctDNA and tissue gDNA in gene detection of gastric cancer and colorectal cancer. To evaluate the consistency of peripheral blood ctDNA , urine ctDNA and tissue gDNA in gene detection of bladder cancer., 2020.7-2020.12	The First Affiliated Hospital with Nanjing Medical University		3	OBSERVATIONAL	Observational Model: |Time Perspective: p
NCT06432413	Emerging Role of NOTCH-related Long Non-coding RNA(s) as Biomarkers in Liquid Biopsy From Colorectal Cancer Patients	https://clinicaltrials.gov/study/NCT06432413		COMPLETED	Colorectal Cancer		measure the expression level and pattern of Notch-associated lncRNAs SNHG3 and LUNAR1 in peripheral blood liquid biopsy in relation to clinico-pathological tumor features., the expression level and pattern of Notch-associated lncRNAs SNHG3 and LUNAR1 in peripheral blood liquid biopsy, polled from treatment-naÃ¯ve Egyptian CRC patients' cohort, compared to age-matched and sex-matched apparently he…		Ain Shams University		96	OBSERVATIONAL	Observational Model: |Time Perspective: p
NCT04776837	Predicting Disease Progression and/or Recurrence in Cancer	https://clinicaltrials.gov/study/NCT04776837		COMPLETED	Patient Reported Outcome Measures|Colorectal Cancer|Pancreatic Cancer|Biliary Tract Cancer|Esophageal Cancer|Metastatic Cancer|Disease Progression|Survival Analysis	BEHAVIORAL: Observational Cohort	Treatment Response at 1st Scan, The primary outcome is treatment response (RECIST 1.1) at first scan (\>1 month post-treatment start). Both response status (PR vs SD or PD \[including death\]) and clinical benefit status (PR or SD vs PD \[including death\]) will be examined. Primary analyses will compare one month change from baseline in tumor markers, MAF of the selected clonal mutation in ctDNA…	Treatment Response at 1st Scan - Continuous Outcome, Change from baseline to one month for each variable (tumor markers \[CEA, CA19-9\], ctDNA, and PROs \[symptoms, mood, QOL\]) will be evaluated individually as a predictor of percent change in tumor measurements at first scan (RECIST 1.1)., 6 months|Progression Free Survival - KMC, Estimate distributions of progression free survival using the Ka…	Massachusetts General Hospital		200	OBSERVATIONAL	Observational Model: |Time Perspective: p
NCT04258137	Circulating DNA to Improve Outcome of Oncology PatiEnt. A Randomized Study	https://clinicaltrials.gov/study/NCT04258137	COPE	RECRUITING	Colorectal Cancer|Non Small Cell Lung Cancer	GENETIC: Liquid biopsy	Assessment of cancer outcome in terms of overall survival (2 distincts population), Overall Survival (OS) is defined as the time interval between the date of randomization and the date of death (of any cause)., 18 months	Proportion of patients with at least one actionable alteration (in 2 distincts populations), An actionable alteration is determined according to the molecular tumor board., Throughout the study: an average of 18 months|Proportion of patients treated with a targeted therapy (in 2 distincts populations), A profiling-based targeted therapy corresponds to a therapy targeting an actionable alteration,…	Institut BergoniÃ©	NA	332	INTERVENTIONAL	Allocation: RANDOMIZED|Intervention Model: PARALLEL|Masking: NONE|Primary Purpose: OTHER
NCT02017509	Immunoscore in Rectal Cancer	https://clinicaltrials.gov/study/NCT02017509		COMPLETED	Cancer of the Rectum|Neoplasms, Rectal|Rectal Cancer|Rectal Tumors|Rectal Adenocarcinoma	PROCEDURE: Diagnostic Biopsy and Surgical Procedure|PROCEDURE: Intravoxel incoherent motion MRI (IVIM)|PROCEDURE: Dynamic Contrast Enhanced MRI (DCE-MRI)|GENETIC: RNA gene expression analysis	Correlation of the number of infiltrating leukocytes within a biopsy sample with pathologic response, Quantitative immunohistochemical analysis will be performed on parameters of interest on both pre-treatment biopsy specimens as well as post-operative specimens. The pre-treatment sample will be used to establish the immunophenotype score. The primary analysis will evaluate the ability of immunop…		Providence Health & Services		3	OBSERVATIONAL	Observational Model: |Time Perspective: p
NCT04279509	Selecting Chemotherapy With High-throughput Drug Screen Assay Using Patient Derived Organoids in Patients With Refractory Solid Tumours (SCORE)	https://clinicaltrials.gov/study/NCT04279509		UNKNOWN	Organoids|HNSCC|Epithelial Ovarian Cancer|Colorectal Cancer	PROCEDURE: Tumor Core Biopsy|PROCEDURE: Blood sampling	Overall radiological response rate, Measured by RECIST of the entire study cohort, 2 years|Correlation between patient genotype, tumor biomarkers and blood biomarkers with clinical outcome, Clinical Outcome include Radiological response, progression-free survival, grade 3-4 toxicities, 2 years		National University Hospital, Singapore	NA	35	INTERVENTIONAL	Allocation: NA|Intervention Model: SINGLE_GROUP|Masking: NONE|Primary Purpose: DIAGNOSTIC
NCT06076811	DANISH.MRD: Danish Assessment of Minimal Residual Disease by Liquid Biopsies	https://clinicaltrials.gov/study/NCT06076811		RECRUITING	Colorectal Neoplasms|Colorectal Cancer|Colorectal Adenocarcinoma|Colorectal Cancer Stage I|Colorectal Cancer Stage II|Colorectal Cancer Stage III		The prognostic value of ctDNA status, Especially, the association between 3-year disease-free survival and ctDNA status after surgery and after adjuvant chemotherapy, 3 years after surgery	Ranking of commercial ctDNA diagnostics, Technical assessment to compare and rank commercial ctDNA diagnostics and evaluate their performance after surgery and adjuvant chemotherapy, 3 years after surgery|Change in ctDNA levels after adjuvant chemotherapy, Assessment of the effect of standard-of-care chemotherapy on the level of ctDNA, 3 years after surgery|Lead time between molecular and clinica…	University of Aarhus		1600	OBSERVATIONAL	Observational Model: |Time Perspective: p
NCT05312398	CAPRI 2 GOIM Study: Investigate the Efficacy and Safety of a Bio-marker Driven Cetuximab-based Treatment Regimen	https://clinicaltrials.gov/study/NCT05312398		ACTIVE_NOT_RECRUITING	Metastatic Colorectal Adenocarcinoma	DRUG: Cetuximab|DRUG: FOLFIRI|DRUG: FOLFOX regimen|DRUG: Irinotecan	RR, Response rate (RR) for each line of treatment according to Response Evaluation Criteria in Solid Tumors (RECIST) v1.1 in patients with RAS/BRAF wild type (WT) mCRCregimen over 3 treatment lines in patients with RAS/BRAF wild type (WT) mCRC at start of first line therapy, up to 59 months	PFS, Progression free survival (PFS) for each line, from 8 weeks to 59 months (from the start of therapy until the first observation of disease progression or death due to any cause)|OS, Overall Survival, up to 59 months|AE, Safety: Adverse events graded according NCI CTCAE v 5.0, from screening up to 59 months|EORTC Core Quality of Life questionnaire EORTC QLQ C30, The EORTC Core Quality of Life…	University of Campania "Luigi Vanvitelli"	PHASE2	219	INTERVENTIONAL	Allocation: NA|Intervention Model: SINGLE_GROUP|Masking: NONE|Primary Purpose: TREATMENT
NCT02595645	GENESIS: Genetic Biopsy for Prediction of Surveillance Intervals After Endoscopic Resection of Colonic Polyps	https://clinicaltrials.gov/study/NCT02595645	GENESIS	COMPLETED	Colonic Polyps	GENETIC: Polypectomy and NGS	Genetic landscape of colonic polyps based on NGS-analysis, Are we able to describe risk populations based on clinical, histopathological and sequencing data which might bring a benefit for these cohort for shorter surveillance strategies by colonoscopy? What are the similarities in the altered genes, what are the differences? Are we able to define common signaling hubs?, 1 year		University of Ulm	NA	101	INTERVENTIONAL	Allocation: NA|Intervention Model: SINGLE_GROUP|Masking: NONE|Primary Purpose: SCREENING
NCT04735900	lead-in FOLICOLOR Trial: Following Therapy Response Through Liquid Biopsy in Metastatic Colorectal Cancer Patients	https://clinicaltrials.gov/study/NCT04735900		UNKNOWN	Metastatic Colorectal Cancer	PROCEDURE: Liquid biopsy sampling	Optimize cutoff value, Optimization of the cutoff value for NPY methylation in liquid biopsies (ctDNA) in metastatic colorectal cancer patients receiving first-line FOLFOX/FOLFIRI and panitumumab to discriminate between progressive and non-progressive disease as determined by CT scans based on RECIST criteria 1.1. To this end, a Receiver Operating Characteristic (ROC) curve will be developed with…	Determine progression free and 9-month survival, To determine the progression free and 9-month survival of RAS and BRAF wild-type metastatic colorectal cancer patients. The progression free survival is defined as time from inclusion to the date of first disease progression per RECIST 1.1 criteria, or death. The 9-month survival will be determined as percentage surviving at 9 months after the star…	University Hospital, Antwerp	NA	60	INTERVENTIONAL	Allocation: NA|Intervention Model: SINGLE_GROUP|Masking: NONE|Primary Purpose: DIAGNOSTIC
NCT03563651	Collection of Blood, Urine, and Stool to Monitor MetastaticColorectal Cancers	https://clinicaltrials.gov/study/NCT03563651		COMPLETED	Stage III Colorectal Cancer AJCC v8|Stage IIIA Colorectal Cancer AJCC v8|Stage IIIB Colorectal Cancer AJCC v8|Stage IIIC Colorectal Cancer AJCC v8|Stage IV Colorectal Cancer AJCC v8|Stage IVA Colorectal Cancer AJCC v8|Stage IVB Colorectal Cancer AJCC v8|Stage IVC Colorectal Cancer AJCC v8	PROCEDURE: Biopsy|PROCEDURE: Biospecimen Collection|OTHER: Laboratory Biomarker Analysis|OTHER: Questionnaire Administration	Detection rates of Kras, Braf, or PI3K tumor deoxyribonucleic acid (DNA) extracted from urine in patients with pre-existing mutations, Mutation detection rate will be estimated by gene and treatment cycle in each cohort. The quantities of mutated Kras, Braf, or PI3K will be estimated using means and standard deviation if the distribution of the quantities is compatible with normal distribution. O…		University of Southern California		29	OBSERVATIONAL	Observational Model: |Time Perspective: p
NCT03401957	The Emergence of RAS Mutations in Metastatic Colorectal Cancer Patients Receiving Cetuximab Treatment	https://clinicaltrials.gov/study/NCT03401957		UNKNOWN	Colorectal Cancer|Drug Resistance|Mass Spectrometry|RAS-RAF Pathway Deregulation	DRUG: Cetuximab|DIAGNOSTIC_TEST: liquid biopsy	Percentage of detected circulating DNA RAS mutations during 1st line cetuximab exposure., Percentage of detected RAS mutations during cetuximab treatment., 9 months	Time to onset of newly detected circulating DNA RAS mutation., Time duration between the start of cetuximab treatment and newly detection of RAS mutation., 9 months|Mutation load (percentage of detected mutated alleles) until disease progression., Percentage of detected mutated alleles at disease progression., 9 months|Percentage of detected RAS mutations at the time of progression., Percentage o…	National Health Research Institutes, Taiwan		120	OBSERVATIONAL	Observational Model: |Time Perspective: p
NCT06220617	Multi-omics Study for Early Detection of Colorectal Cancer (MOED-CRC)	https://clinicaltrials.gov/study/NCT06220617		RECRUITING	Colorectal Cancer|Adenomatous Polyps|Adenoma|Advanced Adenoma		Sensitivity and specificity of the screening test with comparison to colonoscopy, Cancer specific markers will be identified to construct an early detection liquid biopsy prediction model, which will be compared with diagnostic colonoscopy., Through study completion, an average of 3 year		Zhejiang University		3600	OBSERVATIONAL	Observational Model: |Time Perspective: p
NCT06258434	Liquid Biopsy Based Multiomics Study for Colorectal Cancer Early Screening	https://clinicaltrials.gov/study/NCT06258434	COLO-LIMULOID	NOT_YET_RECRUITING	Colorectal Cancer|Adenomatous Polyps|Adenoma|Advanced Adenoma	DIAGNOSTIC_TEST: multiomics Colorectal Cancer (CRC) screening test (CRC-Appareo)	Sensitivity and specificity of the multiomics Colorectal Cancer (CRC) screening test (CRC-Appareo) with comparison to colonoscopy, A diagnostic colonoscopy procedure is the reference method. Lesions will be confirmed as malignant by histopathologic examination. The Reduced representation bisulfite sequencing (RRBS) technology to obtain multidimensional variation information on cell-free DNA (cfDN…	Sensitivity of the multiomics Colorectal Cancer (CRC) screening test (CRC-Appareo) with comparison to FIT, with respect to advanced adenoma (AA) and CRC, A diagnostic colonoscopy procedure is the reference method. Lesions will be confirmed as malignant by histopathologic examination. The the multiomics Colorectal Cancer (CRC) screening test (CRC-Appareo) and FIT test were performed on the blood a…	Sir Run Run Shaw Hospital		1000	OBSERVATIONAL	Observational Model: |Time Perspective: p
NCT06028724	A Study on the Prevalence of Clinically Useful Mutations in Solid Tumor Characterized by Next Generation Sequencing Methods on Liquid Biopsy Analysis (POPCORN)	https://clinicaltrials.gov/study/NCT06028724	POPCORN	RECRUITING	Solid Tumor|Advanced Solid Tumor|Locally Advanced Solid Tumor|Colon Rectal Cancer|Gastric Cancer|Pancreatic Cancer|Bile Duct Cancer|Hepatocarcinoma|Breast Cancer|Ovarian Cancer|Endometrial Cancer|Cervical Cancer|Vulva Cancer|Melanoma		Real world prevalence of clinically useful mutations in solid tumors, Real world prevalence of clinically useful mutations in solid tumors, defined as the proportion of patients with the detection of clinically useful mutations through ctDNA NGS, at the beginning of systemic therapies defined as per inclusion criteria for advanced disease., at the beginning of treatment	To identify emerging gene alterations associated with Progression Free Survival, To identify emerging gene alterations associated with Progression Free Survival (PFS) defined as the time from study enrollment until progression or death for any cause, whichever comes first, from study enrollment until progression or death for any cause, up to 7 years|To identify emerging gene alterations associate…	Centro di Riferimento Oncologico - Aviano		782	OBSERVATIONAL	Observational Model: |Time Perspective: p
NCT05031975	Temozolomide and Irinotecan in Patients With MGMT Silenced Colorectal Cancer After Adjuvant Chemotherapy	https://clinicaltrials.gov/study/NCT05031975	ERASE-TMZ	RECRUITING	Colorectal Cancer	DRUG: Irinotecan|DRUG: Temozolomide	To assess the activity in terms of seroreversion of TEMIRI consolidation regimen administered to patients with high-risk stage II (pT4) or III MSS, MGMT silenced CRC and positive post-adjuvant ctDNA after standard oxaliplatin-based adjuvant chemotherapy., The activity of TEMIRI will be measured as the rate of patients with post-treatment seroreversion and disease-free at 2 years, 2 years from ran…	Disease-free survival (DFS) of patients treated with TEMIRI as consolidation regimen, DFS is defined as the time from randomization to recurrence of tumor or death due to any cause, whichever occurs first. DFS will be censored on the date of the last evaluable on study tumour assessment documenting absence of disease relapse for patients who are alive and disease-free at the time of the analysis.…	Fondazione IRCCS Istituto Nazionale dei Tumori, Milano	PHASE2	35	INTERVENTIONAL	Allocation: NA|Intervention Model: SINGLE_GROUP|Masking: NONE|Primary Purpose: TREATMENT
NCT02138370	Comprehensive Immune-landscape in Localized Colorectal Cancer	https://clinicaltrials.gov/study/NCT02138370		UNKNOWN	Colorectal Cancer|Immune Landscape		Time to disease recurrence, 16 years	overall survival, 16 years	University of Zurich		300	OBSERVATIONAL	Observational Model: |Time Perspective: p
NCT03765736	Genetic Testing in Screening Patients With Metastatic or Unresectable Colon or Rectal Cancer for a COLOMATE Trial	https://clinicaltrials.gov/study/NCT03765736		TERMINATED	Metastatic Colon Adenocarcinoma|Metastatic Rectal Adenocarcinoma|Stage III Colon Cancer AJCC v8|Stage III Rectal Cancer AJCC v8|Stage IIIA Colon Cancer AJCC v8|Stage IIIA Rectal Cancer AJCC v8|Stage IIIB Colon Cancer AJCC v8|Stage IIIB Rectal Cancer AJCC v8|Stage IIIC Colon Cancer AJCC v8|Stage IIIC Rectal Cancer AJCC v8|Stage IV Colon Cancer AJCC v8|Stage IV Rectal Cancer AJCC v8|Stage IVA Colon…	OTHER: Genetic Testing	The Proportion of Patients Who Have an Actionable Genomic Profile, This is defined as a patient who received a trial recommendation per the COLOMATE companion trial recommendation form. Will be presented as a point estimate along with a 95% confidence interval (by Wald asymptotic confidence limit)., 6 months|Companion Trial Enrollment, This is defined as a patient who has an actionable genomic pr…		Academic and Community Cancer Research United		199	OBSERVATIONAL	Observational Model: |Time Perspective: p
NCT03688906	AI-EMERGE: Development and Validation of a Multi-analyte, Blood-based Colorectal Cancer Screening Test	https://clinicaltrials.gov/study/NCT03688906		COMPLETED	Colo-rectal Cancer|Cancer Colon|Cancer, Rectum|Neoplasms,Colorectal|Polyps|Polyp of Colon|Adenoma|Adenoma Colon		Diagnosis of colorectal cancer or advanced adenomas in patients undergoing routine screening colonoscopy, or post-colonoscopy, Clinically annotated plasma samples from participants will undergo multi-omic analyses to characterize cell-free biomarkers., 6 months		Freenome Holdings Inc.		3275	OBSERVATIONAL	Observational Model: |Time Perspective: p
NCT06111105	Clinical Validation and Benchmarking of Top Performing ctDNA Diagnostics - Colorectal Cancer	https://clinicaltrials.gov/study/NCT06111105		RECRUITING	Colorectal Cancer Stage III|Liver Metastasis Colon Cancer		Collection of clinical plasma samples at relevant time points, For head-to-head performance assessment and benchmarking of ctDNA diagnostics, 8 months after end of recruitment	The 3-year recurrence-free survival, 3 years after end of recruitment|Lead time between ctDNA detection and clinical recurrence, 3 years after end of recruitment|Prognostic value of ctDNA analysis at relevant time points, 3 years after end of recruitment	Claus Lindbjerg Andersen		590	OBSERVATIONAL	Observational Model: |Time Perspective: p
NCT04369053	Prevention of Colorectal Cancer Through Multiomics Blood Testing	https://clinicaltrials.gov/study/NCT04369053	PREEMPT CRC	ACTIVE_NOT_RECRUITING	Colon Cancer|Rectal Cancer|Colon Neoplasm|Colon Diseases|Colon Lesion|Colon Polyp|Colorectal Cancer|Polyp|Adenoma|Rectal Diseases|Gastrointestinal Tract Cancers	DIAGNOSTIC_TEST: Freenome test	Sensitivity for CRC of the Freenome test, 90 days|Specificity of the Freenome test, 90 days		Freenome Holdings Inc.		50000	OBSERVATIONAL	Observational Model: |Time Perspective: p
NCT06427278	Implication of Long Non-coding RNA CCDC144NL-AS1/Micro RNA-143-3p Axis Expression Level as Novel Signature in Colorectal Cancer	https://clinicaltrials.gov/study/NCT06427278		COMPLETED	Colorectal Cancer		Expression pattern of ncRNAs in CRC patients and controls, 9 months|HMGA2 protein concentration in CRC patients and controls, 12 months|Association of the investigated ncRNAs and HMGA2 with clinicopathological features of CRC patients, 12 months|Correlation between lncRNA CCDC144NL-AS1, hsa-miR-143-3p and HMGA2 and the conventional CRC TMs, 10 months		Ain Shams University		90	OBSERVATIONAL	Observational Model: |Time Perspective: p
NCT02792478	Determination of RAS Mutation Status in Liquid Biopsies in Subjects With RAS Wild-type.PERSEIDA Study	https://clinicaltrials.gov/study/NCT02792478	PERSEIDA	COMPLETED	RAS Wild Type mCRC		Detection rate of RAS mutations in liquid biopsies in subjects with RAS wild-type mCRC at baseline., To evaluate the RAS mutation status at baseline in liquid biopsies in two cohorts of subjects with RAS wild-type metastatic colorectal cancer: one analysed with the BEAMing (Sysmex-Inostics) technique (Cohort 1) and the other one analysed with the IdyllaTM (Biocartis) tests (Cohort 2)., Baseline	Description of RAS mutations using liquid biopsies at the moment of disease progression, Serial protocol specified radiographic and clinical assessment until disease progression One (plasma DNA) liquid biopsy performed at the time progression is documented. Progression time cannot be determined in advance of it's occurrence., Median time to progression ranges from 12 to 24 months|Description of t…	Amgen		238	OBSERVATIONAL	Observational Model: |Time Perspective: p
NCT04017845	Screening for Colorectal Cancer in Average and High Risk Population	https://clinicaltrials.gov/study/NCT04017845		COMPLETED	Colorectal Neoplasms|Colorectal Cancer|Adenomatous Polyp of Colon	DIAGNOSTIC_TEST: FIT|PROCEDURE: Precolonoscopy cleansing regimen|PROCEDURE: Conventional Colonoscopy|DIAGNOSTIC_TEST: Histopathological examinations of screen-detected lesions|DRUG: Tribenoside 400 mg + lidocaine 40 mg suppositories|DRUG: Diltiazem hydrochloride 2%/Nitroglycerin rectal ointment	prevalence of causes accounting for population disagreement to participate in screening. programme., Eligible screenees who do not have the willingness to participate were asked to identify their disagreement cause(s) from the list included in the invitation letter and reported as: 1. I don't have the will or time to be enrolled. 2. My residence is far off the program center. 3. I am afraid the p…		Lewai Sharki Abdulaziz, MSc PhD	EARLY_PHASE1	537	INTERVENTIONAL	Allocation: NON_RANDOMIZED|Intervention Model: PARALLEL|Masking: NONE|Primary Purpose: SCREENING
NCT06269978	Intraperitoneal Oxaliplatin and Fluorouracil for the Treatment of Patients With Peritoneal Metastases From Colorectal Cancer	https://clinicaltrials.gov/study/NCT06269978		RECRUITING	Metastatic Colorectal Carcinoma|Metastatic Malignant Neoplasm in the Peritoneum|Stage IV Colorectal Cancer AJCC v8	PROCEDURE: Biopsy|PROCEDURE: Biospecimen Collection|PROCEDURE: Computed Tomography|PROCEDURE: Diagnostic Laparoscopy|DRUG: Fluorouracil|PROCEDURE: Magnetic Resonance Imaging|DRUG: Oxaliplatin|PROCEDURE: Surgical Procedure	Maximum tolerated dose (MTD), MTD will be determined based on isotonic regression. Specifically, the MTD will be selected as the dose for which the isotonic estimate of the toxicity rate is closest to the targeted dose limiting toxicities via Bayesian optimal interval software., Up to 1 year|Incidence of adverse events, Adverse events (AEs) will be classified and attributed using National Cancer …	Tumor-cell intrinsic effects in response to IP 5FU+oxaliplatin, Samples obtained from baseline and after 4 cycles will be studied. Data collected will be descriptive and exploratory, and provide limited estimates of variability given the small sample sizes at each dose level. Results will be summarized using descriptive statistics (i.e., means, standard deviations, 95% confidence intervals for co…	Arjun Mittra	PHASE1	24	INTERVENTIONAL	Allocation: NA|Intervention Model: SINGLE_GROUP|Masking: NONE|Primary Purpose: TREATMENT
